# Supplementary material for: A Novel Missense Mutation in TNNI3K Causes Recessively Inherited Cardiac Conduction Disease in a Consanguineous Pakistani Family
Source: Genes (Basel). 2021 Aug 21;12(8):1282. doi: 10.3390/genes12081282 (PMC8395014; doi:10.3390/genes12081282)
Supplement: Supplementary file 1 [file genes-12-01282-s001.zip]

Archive with 1 entries (1 files):
- genes-1311391-supplementary.pdf
